# Supplementary material for: Treatment of Vitamin D Deficiency in Decompensated Patients with Cirrhosis Is Associated with Improvement in Frailty
Source: Med Sci (Basel). 2025 Mar 13;13(1):30. doi: 10.3390/medsci13010030 (PMC11943887; doi:10.3390/medsci13010030)
Supplement: Supplementary file 1 [file medsci-13-00030-s001.zip]

Archive with 1 entries (1 files):
- medsci-3407800-supplementary.pdf
